# Supplementary material for: Repurposing FDA-Approved Drugs as Hendra Virus RNA-Dependent RNA Polymerase Inhibitors: A Comprehensive Computational Drug Discovery Approach
Source: Viruses. 2025 Dec 13;17(12):1613. doi: 10.3390/v17121613 (PMC12737397; doi:10.3390/v17121613)
Supplement: Supplementary file 1 [file viruses-17-01613-s001.zip]

Archive with 2 entries (2 files):
- Supplemetary Figure S1.pdf
- Supplemetary Table_Hendra.pdf
